# Supplementary material for: Preparing Effective Narrative Evaluations for the Medical School Performance Evaluation (MSPE)
Source: MedEdPORTAL. 2022 Oct 4;18:11277. doi: 10.15766/mep_2374-8265.11277 (PMC9529862; doi:10.15766/mep_2374-8265.11277)
Supplement: Supplementary file 1 — Narrative Evaluations for the MSPE.pptxFacilitator Guide.docxActivity 1.docxActivity 2.docxActivity 2 Facilitator Guide.docxActivity 3.docxActivity 3 Facilitator Guide.docxEvaluation Form.docx [file mep_2374-8265.11277-s001.zip]

Archive with 9 entries (9 files):
- _Educational_Summary_Report_11277.pdf
- A. Narrative Evaluations for the MSPE.pptx
- B. Facilitator Guide.docx
- C. Activity 1.docx
- D. Activity 2.docx
- E. Activity 2 Facilitator Guide.docx
- F. Activity 3.docx
- G. Activity 3 Facilitator Guide.docx
- H. Evaluation Form.docx
